# Supplementary material for: Maternal Diet, Infection, and Risk of Cord Blood Inflammation in the Bangladesh Projahnmo Pregnancy Cohort
Source: Nutrients. 2021 Oct 26;13(11):3792. doi: 10.3390/nu13113792 (PMC8623045; doi:10.3390/nu13113792)
Supplement: Supplementary file 1 [file nutrients-13-03792-s001.zip]

Archive with 1 entries (1 files):
- nutrients-1416016-supplementary.pdf
